# Supplementary material for: Lapdoctor: Multicentre Validation of a Scoring System for Preoperative Evaluation of Difficulty of Laparoscopic Donor Nephrectomy
Source: Transpl Int. 2025 Apr 23;38:14100. doi: 10.3389/ti.2025.14100 (PMC12055550; doi:10.3389/ti.2025.14100)
Supplement: Supplementary file 3 [file Table1.XLSX]

## Sheet: LapDocTor
	Parameters				LAPDOCTOR RISK Score						Score
	SEX	Female	1		Parameters	Value	Punteggio	SCORE			11<X<18		19<X<25	26<X<33
		Male	2		SEX	m	2	3			1		2	3
	BMI	<25	1		BMI	30	3
		<28	2		Post-renal visceral fat thickness	21	3
		<30	3
		>30	4		Umbelicus abdominal circumference	1005	3
	Post-renal visceral fat thickness	<10	1
		<20	2		12th rib abdominal circumference	1500	3
		>20	3
	Umbelicus abdominal circumference	<900	1		Pre-renal viceral fat density	-90	1	VERY DIFFICULT
		<1000	2
		>1000	3		Pre-renal viceral fat thickness	79	3
	12th rib abdominal circumference	<900	1
		<1000	2		periumbilical subcutaneous fat tissue thickness	16	2
		>1000	3
	Pre-renal viceral fat density	>-90	1		Iliac Bone abdominal circumference	1000	2
		>-100	2
		<-100	3		Post-renal visceral fat density	-100	2
	Pre-renal viceral fat thickness	<10	1
		<15	2		oblique muscles density	45	2
		>15	3
	periumbilical subcutaneous fat tissue thickness	<15	1		TOTAL		26
		<25	2
		>25	3
	Iliac Bone abdominal circumference	<950	1
		<1000	2
		>1000	3
	Post-renal visceral fat density	>-97	1
		>-102	2
		<-102	3
	oblique muscles density	>50	1
		>40	2
		<40	3
